# Supplementary material for: An ingestible light source for deep photoacoustic imaging
Source: Photoacoustics. 2026 Jun 2;50:100844. doi: 10.1016/j.pacs.2026.100844 (PMC13264102; doi:10.1016/j.pacs.2026.100844)
Supplement: Supplementary file 2 — Supplementary material [file mmc2.zip]

Archive with 1 entries (1 files):
- wpat_example_data.mat
